# Supplementary material for: Integrated metabolomic and transcriptomic analyses reveal that starch and sucrose metabolism regulate maize kernel hardness
Source: Front Plant Sci. 2025 Nov 24;16:1688375. doi: 10.3389/fpls.2025.1688375 (PMC12682897; doi:10.3389/fpls.2025.1688375)
Supplement: Supplementary file 2 [file Table1.xlsx]

## Sheet: Table S1
Table S1 Primers used for Quantitative reverse transcription-polymerase chain reaction (qRT‐PCR)
Gene	Forward (5' to 3')	Reward (5' to 3')	Product length (bp)
Actin (GADPH)	ATCAACGGCTTCGGAAGGAT	CCGTGGACGGTGTCGTACTT	140
Zm00001eb199510	GGGGTAAGGTTAAAGTGGATCTG	TCCCAACGGAAATAATTGACATAAT	195
Zm00001eb328120	CACGCTATGACTATGAGAAT	CACAGAGCCATCAACAGG	179
Zm00001eb313170	ACAGGGTGAAGGACATAACAG	GAGATCCAGCGGAACTGC	196
Zm00001eb411380	AAGCATTACAAGCGCGACGA	CCACGAACCACTGGCTCTAA	149
Zm00001eb334460	GTGGCGTACTACAACAGGCT	CTGCGAACGATCTCACCACT	145
Zm00001eb364620	CGAGAAGGGAGACACCATCG	AAGACCATGCACGCTGATGA	145
Zm00001eb260830	AATCATCTACTTCGAGGGCCAG	CCAGGTCCACATTGTGCT	110
Zm00001eb230070	CCATCACTGCAAAACCTGGC	CTCAGGGCCACTGATATCCTTA	80

## Sheet: Table S2
Table S2 The list of 68 carotenoids metabolites
Index	Compounds	Class	D003-18 DAP-1	D003-18 DAP-2	D003-18 DAP-3	Mean	SD	D003-25 DAP-1	D003-25 DAP-2	D003-25 DAP-3	Mean	SD	D003-32 DAP-1	D003-32 DAP-2	D003-32 DAP-3	Mean	SD	D009-18 DAP-1	D009-18 DAP-2	D009-18 DAP-3	Mean	SD	D009-25 DAP-1	D009-25 DAP-2	D009-25 DAP-3	Mean	SD	D009-32 DAP-1	D009-32 DAP-2	D009-32 DAP-3	Mean	SD
Carotenoid_01	α-carotene	carotenes	0.211122	0.127529	0.150071	0.162907	0.0432496	0.136424	0.207137	0.199126	0.180896	0.0387215	0.268354	0.276151	0.240575	0.261694	0.0186998	0.0453861	0.0317956	0.0485615	0.0419144	0.00890578	0.0309111	0.0436041	0.0602103	0.0449085	0.0146931	0.0744808	0.0578109	0.0401461	0.0574793	0.0171698
Carotenoid_02	lycopene	carotenes	0.150333	0.150073	0.142886	0.147764	0.00422633	0.145146	0.155238	0	0.100128	0.0868601	0.156891	0.13568	0.142324	0.144965	0.0108492	0	0	0	0	0	0	0	0	0	0	0	0	0	0	0
Carotenoid_03	γ-carotene	carotenes	0.103502	0.117442	0.0975737	0.106172	0.0101995	0.0903318	0.113271	0.095277	0.0996265	0.0120721	0.0984939	0.101637	0.0964363	0.0988558	0.00261931	0	0	0	0	0	0	0	0	0	0	0.0781515	0	0	0.0260505	0.0451208
Carotenoid_04	β-carotene	carotenes	3.39746	3.17691	2.44636	3.00691	0.497819	3.4537	3.89885	3.27173	3.54143	0.322636	4.51453	4.4061	3.69241	4.20435	0.446654	0.424564	0.232294	0.433122	0.363327	0.113558	0.369614	0.541876	0.316866	0.409452	0.117676	0.643182	0.423357	0.436869	0.501136	0.123201
Carotenoid_05	phytofluene	carotenes	0	0	0	0	0	0	0	0	0	0	0	0	0	0	0	0	0	0	0	0	0	0	0	0	0	0	0	0	0	0
Carotenoid_06	(E/Z)-phytoene	carotenes	9.36936	2.95657	4.25543	5.52712	3.39026	10.0564	10.1155	7.90029	9.35737	1.26222	16.4305	15.25	14.0603	15.2469	1.18508	0	0	0	0	0	0.448239	1.26863	2.96675	1.56121	1.28449	4.07737	5.18645	2.67674	3.98019	1.25768
Carotenoid_07	ε-carotene	carotenes	0	0	0	0	0	0	0	0	0	0	0	0	0	0	0	0.019176	0.0127706	0.0199692	0.0173053	0.00394714	0.0164198	0.0215622	0.0156684	0.0178834	0.00320794	0.0235725	0.0134148	0.0154052	0.0174642	0.00538274
Total carotenes content			13.2318	6.52852	7.09231	8.95087	3.71807	13.882	14.49	11.4664	13.2794	1.59929	21.4687	20.1695	18.232	19.9568	1.62879	0.489126	0.276861	0.501652	0.422546	0.126323	0.865184	1.87567	3.35949	2.03345	1.25462	4.89675	5.68104	3.16916	4.58232	1.28512
Carotenoid_08	antheraxanthin dipalmitate	xanthophylls	0	0	0	0	0	0.0107753	0	0	0.00359177	0.00622113	0	0	0	0	0	0	0	0	0	0	0	0	0	0	0	0	0	0	0	0
Carotenoid_09	lutein caprate	xanthophylls	0.0491349	0.0523069	0.0542653	0.0519024	0.00258903	0.0484441	0.0512253	0.0385594	0.0460762	0.00665668	0.0426983	0.0439745	0.0435428	0.0434052	0.000649165	0.0469802	0.037648	0.0426123	0.0424135	0.00466928	0.0380182	0.048271	0.0414994	0.0425962	0.00521365	0.0626431	0.0531369	0.0545219	0.0567673	0.00513552
Carotenoid_10	lutein laurate	xanthophylls	0	0	0	0	0	0	0	0	0	0	0	0	0	0	0	0	0	0	0	0	0	0	0	0	0	0	0	0	0	0
Carotenoid_11	lutein myristate	xanthophylls	0	0	0	0	0	0	0	0	0	0	0	0	0	0	0	0	0	0	0	0	0	0	0	0	0	0	0	0	0	0
Carotenoid_12	lutein palmitate	xanthophylls	0	0	0	0	0	0	0	0	0	0	0	0	0	0	0	0	0	0	0	0	0	0	0	0	0	0	0	0	0	0
Carotenoid_13	lutein stearate	xanthophylls	0.0566711	0.0458959	0.0521618	0.0515763	0.00541144	0.0673498	0.0582281	0.0601512	0.0619097	0.00480837	0.0735557	0.080569	0.0703878	0.0748375	0.00521022	0.0681489	0.0424806	0.048117	0.0529155	0.0134901	0.0595015	0.0506223	0.0580872	0.0560704	0.00477084	0.106791	0.0953139	0.0939992	0.0987014	0.00703661
Carotenoid_14	5,6epoxy-luttein dilaurate	xanthophylls	0	0	0	0	0	0	0	0	0	0	0	0	0	0	0	0	0	0	0	0	0	0	0	0	0	0	0	0	0	0
Carotenoid_15	lutein dilaurate	xanthophylls	0	0.0299846	0.0416409	0.0238751	0.0214822	0.046928	0.0525128	0.0304044	0.0432817	0.0114964	0.0412728	0.0321615	0	0.0244781	0.0216826	0	0.0184426	0	0.00614753	0.0106478	0	0	0	0	0	0	0.015284	0.0123381	0.00920737	0.00810872
Carotenoid_16	5,6epoxy-lutein-caprate-palmitate	xanthophylls	0.603247	0.813428	0.450715	0.622464	0.182119	0.686427	0.673144	0.520953	0.626841	0.0919423	0.807262	0.73519	0.581194	0.707882	0.115482	0.612068	0.332632	0.436713	0.460471	0.141225	0.503021	0.396384	0.329199	0.409535	0.0876541	0.546699	0.354966	0.406737	0.436134	0.0991891
Carotenoid_17	lutein dimyristate	xanthophylls	0	0	0	0	0	0	0	0	0	0	0	0	0.0161877	0.0053959	0.00934598	0	0	0	0	0	0.00885084	0	0	0.00295028	0.00511003	0.00713675	0	0	0.00237892	0.0041204
Carotenoid_18	lutein dipalmitate	xanthophylls	0	0	0	0	0	0	0	0	0	0	0	0	0	0	0	0	0	0	0	0	0	0	0	0	0	0	0	0	0	0
Carotenoid_19	lutein distearate	xanthophylls	0	0.00636618	0	0.00212206	0.00367551	0	0.0110977	0.00634675	0.00581482	0.00556794	0	0	0	0	0	0	0	0	0	0	0	0	0	0	0	0	0.0163011	0	0.00543369	0.00941142
Carotenoid_20	lutein dioleate	xanthophylls	0	0	0	0	0	0	0	0	0	0	0	0	0	0	0	0	0	0	0	0	0	0	0	0	0	0	0	0	0	0
Carotenoid_21	lutein oleate	xanthophylls	0	0	0	0	0	0	0	0	0	0	0	0	0	0	0	0	0	0	0	0	0	0	0	0	0	0	0	0	0	0
Carotenoid_22	neochrome palmitate	xanthophylls	0.0889255	0.0716863	0.0449708	0.0685275	0.0221469	0.0850814	0.0674371	0.0663698	0.0729628	0.0105086	0.0825734	0.0576874	0.0806637	0.0736415	0.0138496	0.0662533	0.0423866	0.064294	0.0576447	0.0132501	0.0508818	0.0594547	0.0494183	0.0532516	0.00542164	0.063825	0.0628551	0.0685437	0.0650746	0.00304319
Carotenoid_23	rubixanthin caprate	xanthophylls	0	0	0	0	0	0	0	0	0	0	0	0	0	0	0	0	0	0	0	0	0	0	0	0	0	0	0	0	0	0
Carotenoid_24	rubixanthin laurate	xanthophylls	0.0576504	0.0676132	0.0774647	0.0675761	0.0099072	0.060402	0.0790643	0.0722616	0.070576	0.00944467	0.0715581	0.0460505	0.0448321	0.0541469	0.0150908	0.0284982	0.0165981	0.0133066	0.0194676	0.00799203	0.0153595	0.0160091	0.0176254	0.0163313	0.00116685	0.00850547	0.0107842	0	0.00642988	0.00568381
Carotenoid_25	rubixanthin myristate	xanthophylls	0	0	0	0	0	0	0	0	0	0	0	0	0	0	0	0	0	0	0	0	0	0	0	0	0	0	0	0	0	0
Carotenoid_26	rubixanthin palmitate	xanthophylls	0.278622	0	0.167902	0.148841	0.140285	0.296211	0.287931	0.23701	0.273718	0.0320579	0.390835	0.368005	0.376736	0.378525	0.0115195	0	0	0	0	0	0	0	0	0	0	0.117015	0.0998693	0.0666795	0.0945212	0.0255903
Carotenoid_27	violaxanthin dibutyrate	xanthophylls	0	0	0	0	0	0	0	0	0	0	0	0	0	0	0	0	0	0	0	0	0	0	0	0	0	0	0	0	0	0
Carotenoid_28	violaxanthin laurate	xanthophylls	0.0147397	0.0220768	0.0266469	0.0211545	0.00600694	0.0200744	0.0201639	0.0222612	0.0208332	0.0012375	0.0172777	0.0144621	0.0165194	0.0160864	0.00145685	0.0401887	0.035668	0.0207877	0.0322148	0.0101511	0.0322691	0.0239838	0.0267416	0.0276648	0.00421909	0.0245341	0.0155076	0.0185745	0.0195388	0.00458986
Carotenoid_29	violaxanthin myristate	xanthophylls	1.0704	1.09536	0.935805	1.03385	0.0858252	1.1011	1.02346	1.00026	1.04161	0.0528117	1.19757	1.18586	1.03871	1.14071	0.0885285	1.08069	0.944175	1.03624	1.02037	0.0696275	0.999147	1.08028	0.954745	1.01139	0.0636552	1.27065	1.14429	1.16897	1.19464	0.0669803
Carotenoid_30	violaxanthin palmitate	xanthophylls	0	0	0	0	0	0	0	0	0	0	0	0	0	0	0	0	0	0	0	0	0	0	0	0	0	0	0	0	0	0
Carotenoid_31	violaxanthin palmitoleate	xanthophylls	0	0	0	0	0	0	0	0	0	0	0	0	0	0	0	0	0	0	0	0	0	0	0	0	0	0	0	0	0	0
Carotenoid_32	violaxanthin dilaurate	xanthophylls	0	0	0	0	0	0	0	0	0	0	0	0	0	0	0	0	0	0	0	0	0	0	0	0	0	0	0	0	0	0
Carotenoid_33	violaxanthin-myristate-caprate	xanthophylls	0.359783	0.423472	0.369328	0.384195	0.0343488	0.35735	0.359541	0.407627	0.374839	0.0284162	0.37473	0.346608	0.322455	0.347931	0.0261626	0.439328	0.260903	0.281919	0.327383	0.097515	0.350039	0.324481	0.325053	0.333191	0.0145936	0.365567	0.33383	0.306357	0.335251	0.0296305
Carotenoid_34	violaxanthin-myristate-laurate	xanthophylls	0.224608	0.164104	0.22865	0.205787	0.0361552	0.155985	0.123652	0.1749	0.151512	0.0259151	0.115685	0	0.0698967	0.0618605	0.0582596	0	0	0	0	0	0	0	0	0	0	0	0	0	0	0
Carotenoid_35	violaxanthin dimyristate	xanthophylls	0	0	0	0	0	0	0	0	0	0	0	0	0	0	0	0	0	0	0	0	0	0	0	0	0	0	0	0	0	0
Carotenoid_36	violaxanthin-myristate-palmitate	xanthophylls	0	0	0	0	0	0	0	0	0	0	0	0	0	0	0	0	0	0	0	0	0	0	0	0	0	0	0	0	0	0
Carotenoid_37	violaxanthin dipalmitate	xanthophylls	0	0	0	0	0	0	0	0	0	0	0	0	0	0	0	0	0	0	0	0	0	0	0	0	0	0	0	0	0	0
Carotenoid_38	violaxanthin-myristate-oleate	xanthophylls	0	0	0	0	0	0	0	0	0	0	0	0	0	0	0	0	0	0	0	0	0	0	0	0	0	0	0	0	0	0
Carotenoid_39	violaxanthin dioleate	xanthophylls	0	0	0	0	0	0	0	0	0	0	0	0	0	0	0	0	0	0	0	0	0	0	0	0	0	0	0	0	0	0
Carotenoid_40	zeaxanthin myristoleate	xanthophylls	0	0	0	0	0	0	0	0	0	0	0	0	0	0	0	0	0	0	0	0	0	0	0	0	0	0	0	0	0	0
Carotenoid_41	zeaxanthin palmitate	xanthophylls	0.386329	0.332293	0.272222	0.330281	0.0570801	0.384516	0.454215	0.326539	0.388423	0.0639277	0.654794	0.579651	0.515103	0.583182	0.0699125	0.185026	0.0983481	0.124762	0.136045	0.0444271	0.142894	0.132375	0.185679	0.153649	0.0282329	0.247192	0.221975	0.193984	0.22105	0.026616
Carotenoid_42	zeaxanthin-caprate-laurate	xanthophylls	0	0	0	0	0	0	0	0	0	0	0	0	0	0	0	0	0	0	0	0	0	0	0	0	0	0	0	0	0	0
Carotenoid_43	zeaxanthin dilaurate	xanthophylls	0	0	0	0	0	0	0	0	0	0	0	0	0	0	0	0	0	0	0	0	0	0	0	0	0	0	0	0	0	0
Carotenoid_44	zeaxanthin-laurate-myristate	xanthophylls	0	0	0	0	0	0	0	0	0	0	0	0	0	0	0	0	0	0	0	0	0	0	0	0	0	0	0	0	0	0
Carotenoid_45	zeaxanthin dimyristate	xanthophylls	0	0	0	0	0	0	0	0	0	0	0	0	0	0	0	0	0	0	0	0	0	0	0	0	0	0	0	0	0	0
Carotenoid_46	zeaxanthin-laurate-palmitate	xanthophylls	0.0239229	0.0232002	0.0162292	0.0211174	0.00424872	0.0259579	0.0271077	0.0234223	0.025496	0.00188563	0.0297109	0.0229628	0.0207725	0.0244821	0.0046589	0	0	0	0	0	0	0	0	0	0	0.0100412	0.00662151	0.00688738	0.00785004	0.00190228
Carotenoid_47	zeaxanthin-myristate-palmitate	xanthophylls	0.0110089	0.0120186	0.0096979	0.0109085	0.00116358	0.0115946	0.0143194	0.0172547	0.0143896	0.00283071	0.0108101	0.0137904	0.0112602	0.0119536	0.00160659	0	0	0	0	0	0	0	0	0	0	0	0	0	0	0
Carotenoid_48	zeaxanthin dipalmitate	xanthophylls	0.0187817	0.00918608	0.0144638	0.0141438	0.00480579	0	0	0.0121267	0.00404224	0.00700137	0.0114442	0	0	0.00381474	0.00660732	0	0	0	0	0	0	0	0	0	0	0	0	0	0	0
Carotenoid_49	zeaxanthin-palmitate-stearate	xanthophylls	0	0	0	0	0	0.00554849	0.00606634	0	0.00387161	0.0033629	0.0100489	0.00928817	0.00858959	0.0093089	0.0007299	0	0	0	0	0	0	0	0	0	0	0	0	0	0	0
Carotenoid_50	zeaxanthin-oleate-palmitate	xanthophylls	0	0	0	0	0	0	0	0	0	0	0	0	0	0	0	0	0	0	0	0	0	0	0	0	0	0	0	0	0	0
Carotenoid_51	β-cryptoxanthin laurate	xanthophylls	0.0325972	0.0312347	0.033682	0.0325046	0.00122628	0.0300738	0.031351	0.03455	0.0319916	0.00230585	0.0300404	0.0356533	0.0217163	0.0291367	0.00701231	0.0181348	0	0.00864831	0.0089277	0.00907063	0.00717388	0.0063899	0.0132797	0.00894782	0.00377193	0.0111422	0	0.00833376	0.00649199	0.00579494
Carotenoid_52	β-cryptoxanthin myristate	xanthophylls	0.0501646	0.0511001	0.0436626	0.0483091	0.00405108	0.0595501	0.07059	0.0581901	0.0627768	0.00680053	0.0561503	0.0402412	0.0348028	0.0437314	0.0110935	0	0	0	0	0	0	0	0	0	0	0	0	0	0	0
Carotenoid_53	β-cryptoxanthin palmitate	xanthophylls	0	0	0	0	0	0	0	0	0	0	0	0	0	0	0	0	0	0	0	0	0	0	0	0	0	0	0	0	0	0
Carotenoid_54	β-cryptoxanthin oleate	xanthophylls	0	0	0	0	0	0	0	0	0	0	0	0	0	0	0	0	0	0	0	0	0	0	0	0	0	0	0	0	0	0
Carotenoid_55	antheraxanthin	xanthophylls	4.98086	5.50748	5.09463	5.19432	0.277106	4.20361	4.39713	4.56917	4.38997	0.182884	3.47443	3.90992	3.20851	3.53095	0.354103	5.58282	3.21748	4.547	4.4491	1.1857	3.91387	4.62033	2.69273	3.74231	0.975186	2.99886	1.84352	1.85124	2.23121	0.664821
Carotenoid_56	zeaxanthin	xanthophylls	70.5706	80.1139	63.8905	71.525	8.15373	67.2491	73.8204	68.845	69.9715	3.42747	62.6374	61.3809	53.3913	59.1365	5.01501	42.3077	25.0588	25.7879	31.0515	9.75502	32.6264	35.0461	19.7506	29.141	8.22186	25.1092	16.2054	13.3697	18.2281	6.12557
Carotenoid_57	violaxanthin	xanthophylls	1.78832	2.28792	2.21804	2.0981	0.270537	1.50248	1.78143	1.67736	1.65376	0.140966	1.14372	1.12603	0.792729	1.02082	0.197734	4.04688	1.95245	2.55784	2.85239	1.07783	2.503	2.65715	1.8546	2.33825	0.425881	1.77891	1.39585	1.15833	1.44436	0.313123
Carotenoid_58	neoxanthin	xanthophylls	0.111223	0.136236	0.137258	0.128239	0.0147453	0.0817178	0.107879	0.106687	0.0987615	0.0147723	0.0696945	0.0709265	0.0530393	0.0645534	0.00999052	0.273319	0.14805	0.158857	0.193409	0.069415	0.173987	0.210762	0.108912	0.164553	0.0515763	0.114455	0.10125	0.0811292	0.0989446	0.0167819
Carotenoid_59	lutein	xanthophylls	6.90532	7.71765	4.46428	6.36242	1.69327	7.33286	7.7603	6.22971	7.10762	0.789767	8.55071	7.52865	6.982	7.68712	0.796273	3.46616	2.91727	2.29898	2.89414	0.583935	2.908	4.52191	2.25232	3.22741	1.16802	3.58108	2.22349	1.49733	2.43397	1.0577
Carotenoid_60	β-cryptoxanthin	xanthophylls	4.23235	3.17623	3.69383	3.7008	0.528097	3.5721	3.79612	3.36451	3.57758	0.215857	3.45654	3.39969	2.98797	3.2814	0.255705	0.678309	0.565444	1.46724	0.903664	0.491321	0.742889	1.42931	0.818282	0.996826	0.376431	1.28612	0.754592	0.515778	0.852164	0.394333
Carotenoid_61	astaxanthin	xanthophylls	0	0	0	0	0	0	0	0	0	0	0	0	0	0	0	0	0	0	0	0	0	0	0	0	0	0	0	0	0	0
Carotenoid_62	8'-apo-beta-carotenal	xanthophylls	0	0	0	0	0	0	0	0	0	0	0	0	0	0	0	0	0	0	0	0	0	0	0	0	0	0	0	0	0	0
Carotenoid_63	capsanthin	xanthophylls	0	0	0	0	0	0	0	0	0	0	0	0	0	0	0	0	0	0	0	0	0	0	0	0	0	0	0	0	0	0
Carotenoid_64	α-cryptoxanthin	xanthophylls	0.347859	0.29717	0.128473	0.257834	0.114861	0.299854	0.355027	0.265779	0.306887	0.0450376	0.729952	0.520909	0.557529	0.602797	0.111632	0.0702962	0.0828488	0	0.0510483	0.0446524	0.052839	0.121895	0.0812135	0.0853159	0.0347103	0.107598	0.0771843	0.0611775	0.0819866	0.0235799
Carotenoid_65	capsorubin	xanthophylls	0	0	0	0	0	0	0	0	0	0	0	0	0	0	0	0	0	0	0	0	0	0	0	0	0	0	0	0	0	0
Carotenoid_66	canthaxanthin	xanthophylls	0	0	0	0	0	0	0	0	0	0	0	0	0	0	0	0	0	0	0	0	0	0	0	0	0	0	0	0	0	0
Carotenoid_67	echinenone	xanthophylls	0.00469065	0.00305527	0.00290065	0.00354886	0.000991844	0.00332255	0.00362152	0.00315897	0.00336768	0.000234553	0.00411663	0.00407706	0.00332686	0.00384019	0.00044499	0.00113551	0.000808861	0.00157098	0.00117178	0.000382351	0.00105452	0.00144587	0.00101601	0.00117214	0.000237846	0.0010502	0.00106031	0.000736762	0.000949088	0.000183949
Carotenoid_68	β-citraurin	xanthophylls	0.00494722	0.00586154	0.00533534	0.00538137	0.000458897	0.00409396	0.00412459	0.00425851	0.00415902	8.75149e-05	0	0.00391015	0	0.00130338	0.00225753	0	0	0	0	0	0	0	0	0	0	0	0	0	0	0
Total xanthophylls content			92.2727	102.497	82.4747	92.4148	10.0118	87.7025	95.4372	88.1748	90.4381	4.33572	84.0846	81.5571	71.2498	78.9638	6.79903	59.012	35.7724	38.8968	44.5604	12.6126	45.1292	50.7472	29.561	41.8124	10.9756	37.819	25.0331	20.9413	27.9311	8.80416
Total carotenoids content			105.505	109.025	89.5671	101.366	10.3684	101.584	109.927	99.6412	103.718	5.46469	105.553	101.727	89.4818	98.9206	8.39514	59.5011	36.0493	39.3984	44.9829	12.6841	45.9943	52.6228	32.9205	43.8459	10.0253	42.7158	30.7141	24.1104	32.5134	9.43226

## Sheet: Table S3
Table S3 P-values of carotenoid metabolites between D003 and D009
Index	Group	P-values
Total content of carotenoid	D003-18 DAP VS D009-18 DAP	0.003976
	D003-25 DAP VS D009-25 DAP	0.000815
	D003-32 DAP VS D009-32 DAP	0.000806
Content of carotene	D003-18 DAP VS D009-18 DAP	0.009653
	D003-25 DAP VS D009-25 DAP	0.000663
	D003-32 DAP VS D009-32 DAP	0.001832
Content of xanthophyll	D003-18 DAP VS D009-18 DAP	0.006758
	D003-25 DAP VS D009-25 DAP	0.002038
	D003-32 DAP VS D009-32 DAP	0.001358
